# Supplementary material for: An impedance pneumography signal quality index: Design, assessment and application to respiratory rate monitoring
Source: Biomed Signal Process Control. Author manuscript; Available in PMC 2021 Sep 1. (PMC7611038; doi:10.1016/j.bspc.2020.102339)
Supplement: Data profile [file EMS126271-supplement-Data_profile.zip]

Archive with 1 entries (1 files):
- BSPC-D-20-01177_DataProfile.xml
