# Supplementary material for: An impedance pneumography signal quality index: Design, assessment and application to respiratory rate monitoring
Source: Biomed Signal Process Control. Author manuscript; Available in PMC 2021 Sep 1. (PMC7611038; doi:10.1016/j.bspc.2020.102339)
Supplement: Data profile [file EMS126271-supplement-Data_profile.zip › BSPC-D-20-01177_DataProfile.xml]

<?xml version="1.0" encoding="utf-8" standalone="no"?>
<data>
  <datasets>
    <author>pc657@medschl.cam.ac.uk</author>
    <type>1</type>
    <dataset>
      <name>Supplementary Material for: 'An impedance pneumography signal quality index: design, assessment and application to respiratory rate monitoring'</name>
      <caption />
      <description>The Impedance Pneumography Signal Quality Index (SQI) dataset and accompanying scripts (in Matlab format) are provided to facilitate reproduction of the analyses using data from the MIMIC III dataset in this publication.</description>
      <filetype>
        <name />
      </filetype>
      <filesize />
      <source>0</source>
      <sourcename>Original Data</sourcename>
      <access>
        <type>1</type>
        <name>Data available in data repository</name>
        <reponame>Zenodo</reponame>
        <PersistentId>10.5281/zenodo.3973770</PersistentId>
        <deeplinkurl>https://doi.org/10.5281/zenodo.3973770</deeplinkurl>
      </access>
    </dataset>
  </datasets>
</data>
